# Supplementary material for: Real-World Treatment Patterns and Outcomes of Intraluminal Ablative Therapies in Noninvasive Urethral Carcinoma: A National Cancer Database Analysis
Source: Curr Oncol. 2026 Jan 14;33(1):45. doi: 10.3390/curroncol33010045 (PMC12840007; doi:10.3390/curroncol33010045)
Supplement: Supplementary file 1 [file curroncol-33-00045-s001.zip]

Archive with 1 entries (1 files):
- curroncol-4044961-supplementary.pdf
